# Supplementary material for: Distinct genomic contexts predict gene presence-absence variation in different pathotypes of a fungal plant pathogen
Source: bioRxiv. 2023 Feb 17:2023.02.17.529015. Preprint. [Version 1] doi: 10.1101/2023.02.17.529015 (PMC9949116; doi:10.1101/2023.02.17.529015)
Supplement: Supplement 1 — Additional File 2: List of accessions for MoT genomes. [file media-1.txt]

GCA001675595.1
GCA001675605.1
GCA001675615.1
GCA001675625.1
GCA002218425.1
GCA002218435.1
GCA002218465.1
GCA002924665.1
GCA002924685.1
GCA002924745.1
GCA002925325.1
GCA002925335.1
GCA002925345.1
GCA002925425.1
GCA004785725.2
GCA012490805.1
GCA012490815.1
GCA012979135.1
GCA900474175.3
GCA900474475.3
GCA900474545.3
GCA900474655.3
GCA905066965.2
GCA905067005.2
GCA905067015.2
GCA905067025.2
GCA905067035.2
GCA905067045.2
GCA905067055.2
GCA905067085.2
GCA905081835.1
GCA905104965.1
GCA905105065.1
GCA905105085.1
GCA905105095.1
GCA905105105.1
GCA905105115.1
GCA905105125.1
GCA905109085.1
GCA905109095.1
GCA905109105.1
GCA905109115.1
GCA905109125.1
GCA905109135.1
GCA905109245.1
GCA905109485.1
GCA905109745.1
GCA905109755.1
GCA905109765.1
GCA905109775.1
GCA905109785.1
GCA905109805.1
GCA905109815.1
GCA905109825.1
GCA905109835.1
GCA905109845.1
GCA905109865.1
GCA905109875.1
GCA905109885.1
GCA905109895.1
GCA905109905.1
GCA905109915.1
GCA905109925.1
GCA905114085.1
GCA905114095.1
GCA905114645.1
GCA905114655.1
GCA905114665.1
GCA905114675.1
GCA905114685.1
GCA905114695.1
GCA905114705.1
GCA905114715.1
GCA905114725.1
GCA905114735.1
GCA905114755.1
GCA905114765.1
GCA905114775.1
GCA905114785.1
GCA905114795.1
GCA905114805.1
GCA905114815.1
GCA905114825.1
GCA905125175.1
GCA905125185.1
GCA905186785.1
GCA905186795.1
GCA905232145.1
