# Supplementary material for: Distinct genomic contexts predict gene presence-absence variation in different pathotypes of a fungal plant pathogen
Source: bioRxiv. 2023 Feb 17:2023.02.17.529015. Preprint. [Version 1] doi: 10.1101/2023.02.17.529015 (PMC9949116; doi:10.1101/2023.02.17.529015)
Supplement: Supplement 11 — Additional File 12: Table showing the mean, median, standard deviation, 25th percentile and 75th percentile for the distributions of various continuous variables that describe genomic deletions and baseline genomic regions in MoO and MoT. The p-values shown are two-tailed p-values resulting from permutation tests for the differences in each statistic between deletions and baseline for each pathotype with 1,000 permutations. [file media-11.csv]

feature	host	deletion_mean	baseline_mean	pvalue_mean	deletion_median	baseline_median	pvalue_median	deletion_sd	baseline_sd	pvalue_sd	deletion_twofive_quant	baseline_twofive_quant	pvalue_twofive_quant	deletion_sevenfive_quant	baseline_sevenfive_quant	pvalue_sevenfive_quant
GC Content	rice	0.496177285470085	0.513783945665446	<0.001	0.4941285	0.5170135	<0.001	0.0886162024463988	0.0697509361997245	<0.001	0.43418875	0.48136125	<0.001	0.55476725	0.547745	0.03
Normalized in Culture RNAseq Signal	rice	610.500643769841	610.500122414652	1	111.6555	166.959	<0.001	1661.32629633304	1257.18669773622	0.149	34.675875	53.76615	<0.001	492.26825	606.76575	0.047
Normalized in Planta RNAseq Signal	rice	610.500586612332	610.50070151221	1	126.7305	213.1515	<0.001	1899.14358752475	1070.12210471466	0.026	39.29535	74.8429	<0.001	554.15	647.77825	0.041
% Methylated Cytosines	rice	2.38884143281952	0.925216212909441	<0.001	0.417887	0.385538	<0.001	5.48647352600041	3.27907670119717	<0.001	0.22802	0.338901	<0.001	1.27485	0.434462	<0.001
Normalized H3K36me3 Signal	rice	610.500788095238	610.50073009768	1	523.6305	551.6525	0.029	431.385640012461	433.740530432445	0.885	295.29825	278.9225	0.217	790.79625	822.2915	0.079
Normalized H3K27me3 Signal	rice	610.500542057387	610.500182234432	1	535.1935	270.7515	<0.001	484.158630203077	838.060663095802	<0.001	154.9015	219.59125	<0.001	955.3445	467.50875	<0.001
Normalized H3K27ac Signal	rice	610.501216300366	610.500827411477	1	390.678	467.856	<0.001	755.867608001384	516.590249304594	<0.001	270.86375	274.33075	0.615	621.474	778.103	<0.001
Normalized EccDNA-Seq Signal	rice	610.501254805861	610.501376807082	1	28.7874	143.8565	<0.001	3674.71761726054	3539.25551556011	0.974	17.7079	95.25455	<0.001	94.487825	231.08075	<0.001
GC Content	wheat	0.464502140070175	0.515663880701754	<0.001	0.474522	0.519553	<0.001	0.108677787261952	0.0845752439291342	<0.001	0.417582	0.480583	<0.001	0.521739	0.56109	<0.001
Normalized in Culture RNAseq Signal	wheat	701.754068037123	701.754750068	1	24.7286	160.165	<0.001	15391.4251421698	4975.74565744823	0.808	5.92722	42.9691	<0.001	104.658	449.517	<0.001
Normalized in Planta RNAseq Signal	wheat	701.754906880589	701.753773077403	1	7.61597	123	<0.001	19000.0981415818	4188.72655880845	0.893	1.1429	27.3687	<0.001	35.5303	419.915	<0.001
