# Supplementary material for: Distinct genomic contexts predict gene presence-absence variation in different pathotypes of a fungal plant pathogen
Source: bioRxiv. 2023 Feb 17:2023.02.17.529015. Preprint. [Version 1] doi: 10.1101/2023.02.17.529015 (PMC9949116; doi:10.1101/2023.02.17.529015)
Supplement: Supplement 12 — Additional File 13: List of accessions for MoO RNAseq data. [file media-12.txt]

SRR12319289
SRR12319290
SRR12319292
SRR12319293
SRR12319294
SRR12319295
SRR12319296
SRR12319297
SRR12319298
SRR12319299
SRR12319300
SRR12319301
SRR12319276
SRR12319277
SRR12319278
SRR12319279
SRR12319281
SRR12319282
SRR12319283
SRR12319284
SRR12319285
SRR12319287
SRR12319288
SRR12319286
